# Supplementary material for: SorghumFDB: sorghum functional genomics database with multidimensional network analysis
Source: Database (Oxford). 2016 Jun 27;2016:baw099. doi: 10.1093/database/baw099 (PMC4921789; doi:10.1093/database/baw099)
Supplement: Supplementary Data [file supp_baw099_suppl_data.zip]

Archive with 6 entries (6 files):
- Figure S2.jpg
- Figure S3.jpg
- Figure S4.jpg
- Figure S5.jpg
- Supp_Tbls_2016-5-4.doc
- Figure S1.jpg
